# Supplementary material for: Diagnostic Role of Four-Dimensional Computed Tomography for Preoperative Parathyroid Localization in Patients with Primary Hyperparathyroidism: A Systematic Review and Meta-Analysis
Source: Diagnostics (Basel). 2021 Apr 7;11(4):664. doi: 10.3390/diagnostics11040664 (PMC8068020; doi:10.3390/diagnostics11040664)
Supplement: Supplementary file 1 [file diagnostics-11-00664-s001.zip]

Archive with 3 entries (2 files):
- Supplementary File/
- Supplementary File/Supplementary Figures.pdf
- Supplementary File/Supplementary Files.pdf
